# Supplementary material for: Automated IS6110-based fingerprinting of Mycobacterium tuberculosis: Reaching unprecedented discriminatory power and versatility
Source: PLoS One. 2018 Jun 1;13(6):e0197913. doi: 10.1371/journal.pone.0197913 (PMC5983439; doi:10.1371/journal.pone.0197913)
Supplement: S1 Table — Genotypic data, including details on the fluorescent peaks generated by IS6110-5’3’FP, are included. (XLSX) [file pone.0197913.s002.xlsx]

## Sheet: Haarlem
Strain's reference	Year of isolation	Country	Region	Genotype	24-loci MIRU-VNTR profile	Molecular sizes (FAM-fluorescing peaks)																		Number of FAM-fluorescing peaks	Molecular sizes (ATTO 532-fluorescing peaks)
H01	2005	TUNISIA	MANZEL BOURGUIBA	haarlem3-SIT50	223235321632423152333722	127.03	131.23		194.5		202.45	203.92			258.7	282.37	292.19	294.2	302.25	309.89			480	12	128.63	129.75				144.4	146	198.02						258.7		269.33								351.03	374.78
H02	2007	TUNISIA	MANZEL BOURGUIBA	haarlem3-SIT50	223235321632423152333722	127.6	131.6		194.5		203.1	204.6			259	282.3	292.4	294	302.3	310			480.3	12	129.3	130.4				144.3	145.9	198.8						258.6		270.1								351.6	375.1
H03	2009	TUNISIA	MANZEL BOURGUIBA	haarlem3-SIT50	223235321632423152333722	127.0	131.17		194.5		202.56	204.02			258.72	282.38	292.12	294.1	302.11	309.8			480	12	128.59	129.7				144.3	145.9	198.14						258.6		269.26								351.08	374.1
H04	2009	TUNISIA	MANZEL BOURGUIBA	haarlem3-SIT50	223235321632423152333722	127.03	131.23		193.9		202.57	204.05			259.1	282.1	292.19	294.1	302.23	309.87			480.0	12	128.63	129.75				144.3	145.9	198.13						259		269.37								351.09	374.87
H05	2005	TUNISIA	MANZEL BOURGUIBA	haarlem3-SIT50	223235321632423152333722	127.5	131.53		194.5		203.14	204			258.71	282.34	292.29	294.1	302.22	309.98			480.25	12	128.5	129.6				144.4	146	198.8						258.71		270.1								351.53	375.1
H06	2005	TUNISIA	MANZEL BOURGUIBA	haarlem3-SIT50	223235321632423152333722	127.02	131.22		194		202.57	204.05			259	282	292.1	294	302.23	309.87			479.9	12	128.63	129.74				144.2	145.85	198.13						259		269.39								351.09	374.7
H07	2007	TUNISIA	MANZEL BOURGUIBA	haarlem3-SIT50	223235321632423152333722	127.5	131.59		194.5		203.15	204			258.83	282.36	292.37	294.1	302.42	309.99			480.25	12	129.28	130.37				144.3	145.9	198.8						258.71		270.1								351.59	375.2
H08	2002	TUNISIA	MANZEL BOURGUIBA	haarlem3-SIT50	223235321632423152333722	127.04	131.23		194		202.68	204.02			259	282	292.09	295.4	302.1	309.79			479.87	12	128.71	129.81				144.43	145.94	198.13						258.2		269.32								350.96	374.56
H09	2003	TUNISIA	MANZEL BOURGUIBA	haarlem3-SIT50	223235321632423152333722	126.99	131.16		194		202.59	204.07			259	282	292.19	294	302.25	309.89			479.87	12	128.59	129.69				144.3	145.85	198.13						258.8		269.33								351.1	374.7
H10	2005	TUNISIA	MANZEL BOURGUIBA	haarlem3-SIT50	223235321632423152333722	127.0	131.17		194.5		202.54	204.0			258	282.3	292.04	294.06	302.1	309.8			479.87	12	128.59	129.7				144.3	145.9	198.03						258.5		269.39								351.03	374.2
H11	2003	TUNISIA	MANZEL BOURGUIBA	haarlem3-SIT50	223235321632423152333722	127.14	131.26		194.4		202.65	204.1			259.4	281	292	295.4	302.1	309.8			479.8	12	128.6	129.69				144.22	145.83	198.06						258.8		269.3								351.2	374.6
H12	2010	TUNISIA	MANZEL BOURGUIBA	haarlem3-SIT50	223235321632423152333722	127.02	131.1		193.9		202.57	204.04			259	282.1	292.19	294.1	302.25	309.89			480	12	128.5	129.61				144.2	145.8	198.14						258.9		269.31								351.1	374.1
H13	2005	TUNISIA	MANZEL BOURGUIBA	haarlem3-SIT50	223235321632423152333722	127.03	131.23		194.5		202.57	204.05			258.7	282.37	292.11	294.14	302.15	309.86			480.0	12	128.63	129.75				144.4	145.9	198.01						258.46		269.39								351.04	375.2
H14	2006	TUNISIA	MANZEL BOURGUIBA	haarlem3-SIT50	223235321632423152333722	126.75	130.94		193.6		202.43	203.89			258.5	281.2	291.8	295.6	301.65	309.4			479.62	12	128.6	129.71				144.43	145.95	198.13						258.5		269.2								350.84	374.6
H15	2005	TUNISIA	MANZEL BOURGUIBA	haarlem3-SIT50	223235321632423152333722	126.88	130.76		193.76		202.28	203.72			258.6	281.55	291.51	295.6	301.5	309.1			479.5	12	128.58	129.67				144.27	145.9	198						258.5		269.26								350.67	374.3
H16	2009	TUNISIA	MANZEL BOURGUIBA	haarlem3-SIT50	223235321632423152333722	126.81	131.04		193.9		202.35	203.84			259.3	282	291.82	295.5	301.79	309.5			479.61	12	128.55	129.67				144.33	145.98	198.0						259.4		269.39								350.9	374.53
H17	2005	TUNISIA	MANZEL BOURGUIBA	haarlem3-SIT50	223235321632423152333722	126.93	130.83		193.76		202.28	203.72			258.6	281.42	291.4	293.4	301.41	309.1			479.6	12	128.51	129.73				144.37	145.87	198						258.5		269.21								350.66	374.27
H18	2005	TUNISIA	MANZEL BOURGUIBA	haarlem3-SIT50	223235321632423152333722	126.93	130.93		193.63		202.31	203.65			258.6	281.42	291.5	295.2	301.41	309.1			479.5	12	128.63	129.72				144.24	145.86	197.9						258.6		269.21								350.67	374.31
H19	2011	TUNISIA	MANZEL BOURGUIBA	haarlem3-SIT50	223235321632423152333722	126.81	131.04		193.8		202.44	203.91			259	281.9	291.82	293.8	301.79	309.5			479.61	12	128.68	129.79				144.33	145.98	198.12						258.8		269.39								350.98	374.6
H20	2002	TUNISIA	MANZEL BOURGUIBA	haarlem3-SIT50	223235321632423152333722	127.08	131.13		194		202.7	204.1			259.1	282.1	292.3	295.4	302.34	309.95			480	12	128.43	129.54				144.27	145.78	198.16						258.9		269.5								351.1	374.7
H21	2003	TUNISIA	MANZEL BOURGUIBA	haarlem3-SIT50	223235321632423152333722	127.06	131.2		193.9		202.5	204.06			258.9	281.9	292.1	294.13	302.21	309.9			480.0	12	128.52	129.62				144.22	145.83	198.06						258.7		269.27								351.01	374.7
H22	2006	TUNISIA	MANZEL BOURGUIBA	haarlem3-SIT50	223235321632423152333722	126.85	130.77		193.72		202.31	203.78			258.7	281.5	291.4	295.1	301.41	309.1			479.5	12	128.56	129.67				144.37	145.87	198.1								269.23									374.19
H23	2006	TUNISIA	MANZEL BOURGUIBA	haarlem3-SIT50	223235321632423152333722	127.03	131.23		193.9		202.45	204.04			259.2	282.1	292.11	294.02	302.15	309.86			480.0	12	128.63	129.75				144.3	145.94	198.02						258.8		269.39		275.6							374.7
H24	2005	TUNISIA	MANZEL BOURGUIBA	haarlem3-SIT50	223235321632423152333722	126.87	131.06		194.5		202.55	204.01			258.7	282.37	292.19	294.11	302.25	309.89			479.87	12	128.47	129.6				144.2	145.85	198.14						258.71		269.33							345.2	351.1	374.7
H25	2004	TUNISIA	MANZEL BOURGUIBA	haarlem3-SIT50	223235321632423152333722	127.02	131.14	184.2	193.4		203.5				258.6				302.2	309.9				8	128.47					144.22	145.83									269.4					296.2	299			374.8
H26	2010	TUNISIA	MANZEL BOURGUIBA	haarlem3-SIT50	223235321632423152333722	127.2	131.23	184.8	193.6		203.6				259.4				302.3	309.9				8	128.55					144.27	145.78									269.33					296.2	298.8			374.8
H27	2002	TUNISIA	MANZEL BOURGUIBA	haarlem3-SIT50	223235321632423152333722	127.6	131.7		194.5		203.16	204			258.6	282.34	292.37	294.1	302.33	310.08			480.25	12	128.59					144.3	145.9			230.7				258.9		270.1					297.42	299			375.2
H28	2004	TUNISIA	MANZEL BOURGUIBA	haarlem3-SIT50	223235321632423152333722	126.91	131.1		193.8		202.9	203.92					292.8	294.4	301.79	309.62	329.81			10	128.4					144.42	145.8	197.7						259			273.1				297	299			374.57
H29	2002	TUNISIA	MANZEL BOURGUIBA	haarlem3-SIT50	223235321632423152333722	127.02	131.22		194.5			203.92			258.4	282.34	292.37	295.8	302.25	309.89		337.4	479.1	12	128.5				133.2	144.3	145.8	199	206.0	230.1	234.1	248.5		259.9	265.5	269.33			278.3	280.2					374.7
H30	2006	TUNISIA	MANZEL BOURGUIBA	Haarlem1-SIT 47	223235321632423152333722	127.5	131.56		194.5	199.3		204.6	237.98	241.84	259.5				302.4			337.55		10	128.3		131.2	132.4		144.6					,			258.3		270.1					297.42	299			375.2
					Standard deviation	0.341691	0.41297	0.424264	0.364225		0.474086	0.342346			0.332758	0.401726	0.443392	0.734158	0.420784	0.410926		0.106066	0.296523		0.346737	0.336749				0.0912414	0.0559971	0.495255		0.424264				0.335368		0.419165					0.61589	0.0894427		0.401303	0.379458
[truncated: 2 more columns]

## Sheet: LAM
Strain's reference	Year of isolation	Country	Region	Genotype	24-loci MIRU-VNTR profile	IS6110-RFLP	Molecular sizes (FAM-fluorescing peaks)
L01	2005	TUNISIA	TUNIS	LAM5-SIT860	244244322324225181346522	*ND		128.4	132		136			150.2						176.3						194.1			212.2																303.1		308.6		320.3
L02	2003	TUNISIA	TUNIS	LAM9-SIT42	244244322324225182346522	*ND		128.5	132		136			150.3						176.4						193.8			212.6		221.8						259.3								303.9		309.9
L03	2008	TUNISIA	ZAGHOUAN	LAM9-SIT42	244244322324225183346522	*ND		128.6	132.05		136.02			150.38						176.56						193.9			212.65				234.28				259.17								303.79		309.77		320.24
L04	2009	TUNISIA	TUNIS	LAM9-SIT42	244244322324225183346522	*ND		128.57	132.25		136.18			150.22						176.46						194.2			212.23				234.14				258.41								303.15		308.66		320.13
L05	2009	TUNISIA	ZAGHOUAN	LAM9-SIT42	244244322324225183346522	*ND		128.51	132.09		136.04			150.37						176.54						193.9			212.53				234.26				259.17								303.79		309.77		320.24
L06	2008	TUNISIA	ZAGHOUAN	LAM9-SIT42	244244322324225183346522	*ND		128.63	132.09		136.04			150.37						176.54						193.8			212.64				234.31				259.17								303.7		309.86		320.24
L07	2006	TUNISIA	ZAGHOUAN	LAM9-SIT42	244244322324225183346522	*ND		128.63	132.09		136.04			150.38						176.43						193.9			212.53				234.31				259.17								303.79		309.89		320.24
L08	2008	TUNISIA	ZAGHOUAN	LAM9-SIT42	244244322324225183346522	*ND		128.63	132.14		136.01			150.23						176.46						193.9			212.55				234.26				259.17								303.73		309.73		320.24
L09	2006	TUNISIA	ZAGHOUAN	LAM9-SIT42	244244322324225183346522	*ND		128.52	132.13		136.12			150.38						176.53						193.8			212.65				234.31				259.28								303.91		309.89		320.24
L10	2009	TUNISIA	ZAGHOUAN	LAM9-SIT42	244244322324225183346522	*ND		128.8	132.1		136.1			150.4						176.5						193.9			212.6				234.4				259.3								303.8		309.9		320.2
L11	2008	TUNISIA	ZAGHOUAN	LAM9-SIT42	244244322324225183346522	*ND		128.68	131.99		136.05			150.31						176.43						193.9			212.53				234.36				259.17								303.8		309.79		320.12
L12	2005	TUNISIA	MANZEL BOURGUIBA	LAM9-SIT42	244244322324225182346522	*ND		128.7	132.02		135.95			150.24						176.54						193.9			212.52				234.31				259.2	262.9							303.79		309.77		320.25
L13	2002	TUNISIA	MANZEL BOURGUIBA	LAM9-SIT42	244244322324225182346522	*ND		128.65	132.13		135.99			150.38						176.53						193.9			212.65				234.31				259.16	262.93							303.82		309.86		320.12
L14	2006	TUNISIA	ZAGHOUAN	LAM9-SIT42	244244322324225182346522	*ND		128.63	132.09		136.04			150.38						176.56						193.8			212.52				234.31				259.17	262.9							303.91		309.89		320.24
L15	2006	TUNISIA	TUNIS	LAM9-SIT42	244244322324225182346522	*ND		128.6	132.09		136.04			150.24						176.51						193.9			212.52								259.2								303.83		309.86		320.24
L16	2003	TUNISIA	TUNIS	LAM	*ND	12					136.9	139.1			157.9	160.9					179.8				190.5	194.7		208.6									260								303.8			314.1	321.7
L17	2006	TUNISIA	ZAGHOUAN	LAM	*ND	10	127.7		131.9	134.6														185.5		194.7	204.8	206.6									260.1							293	303		310.7
L18	2003	TUNISIA	MANZEL BOURGUIBA	LAM	*ND	9	127.9	129.4	132															185.6		194.8	204.8	208									260.2							293	303.1
L19	2002	TUNISIA	MANZEL BOURGUIBA	LAM	*ND	10	127.8		131.9								164									194.8	204.9			214.6										271.5					302.9		310.6		318.8
L20	2004	TUNISIA	TUNIS	LAM	*ND	11	127.5			133.4			142					168.5					183.4			194.7	203.9								247.1		260	262.9							304.6				369.9
L21	2002	TUNISIA	TUNIS	LAM	*ND	12				133.4				149								181.1				194.7	204				220.8			244	247.1			262.9	264.2						304.7		310.7	312.9
L22	2005	TUNISIA	TUNIS	LAM	*ND	10			132.9		136.8															194.7		207.9	213.4	214.5							260								303.1		310.6		321.1
L23	2004	TUNISIA	TUNIS	LAM	*ND	13				133.4									170.6		178.6					194.7	203.9			214.5	221.7				247.1	249.2	260	262			281.9		289.6		304.6		310.6
L24	2005	TUNISIA	ZAGHOUAN	LAM	*ND	12	127.5															181				194.8	204.1					223.5			247.2	249.1	260.2	263			281.9	287.9				304.7	310.7
L25	2002	TUNISIA	TUNIS	LAM	*ND	13	127.5	129.4	131.7	133.4															190.2	194.8	204								247.2	249.2	260	262.9			282					304.7
						Standard deviation	0.176068	0.411154	0.358319	0.536656	0.450555			0.655108						0.1	0.848528	0.0707107		0.0707107	0.212132	0.426224	0.447214	0.84212	0.503322	0.057735	0.550757		0.0656298		0.0547723	0.057735	0.407784	0.415933			0.057735			0	0.69922	0	0.701981	0.848528	20.2238
	*ND: Not determined
[truncated: 16 more columns]

## Sheet: Beijing
Strain's reference	Year of isolation	Country	Region	Genotype	24-loci MIRU-VNTR profile	IS6110 RFLP	Molecular sizes (FAM-fluorescing peaks)																												Number of FAM-fluorescing peaks	Molecular sizes (ATTO 532-fluorescing peaks)
B01	2001	South Africa	Cape Town	Beijing	245232352553425173354634	23	127.6	129.63		133.44	135.47	145.24	148.9	151.8	172.84	189.25	194.5			219.41		235.07	238.83	254.73	257.6	282.08	316.16	347.68	372.12	382.23	387.99		458.65	467.5	23	127.13	130.9		136.06	139.52	142.56	147.4	149.1	170.4		194.03	220.23	223	232.73
B02	2001	South Africa	Cape Town	Beijing	245232352553425173354634	23	127.5	129.68		133.52	135.44	145.24	148.9	151.8	172.91	189.24	194.5			219.52		235.1	238.94	254.74	257.72	282.1	316.2	347.71	372.4	382.5	388.2		458.8	467.4	23	127.17	131		136.16	139.64	142.68	147.5	148.53	170.4		193.91	220.24	223.3	232.82
B03	1997	South Africa	Cape Town	Beijing	245232352553425173354634	22	127.6	129.73		133.59	135.52	145.28	148.96	151.9	172.79	189.24	194.6			219.52		235.2	238.94	254.78	257.69	282.09	316.2	347.3	372.5	382.6	388.3		458.8	467.3	23	127.2	131		136.13	139.64	142.7	147.6	148.6	170.5		193.96	220.35		232.82
B04	1997	South Africa	Cape Town	Beijing	245232352553425173354634	22	126.7	128.5		132.8	134.7	144.4	148.1	150.9	171.99	188.42	193.8			218.65		235.1	238.07	254.7	257.6	282	315.5	346.27	371.5	381.6	387.14		458.6	466.7	23	126.5	130.4		135.5	139.2	142	147.6	148.7	170.6		193.3	219.6		232.1
B05	1998	South Africa	Cape Town	Beijing	245232352553425173354634	22	126.8	128.46		132.8	134.72	146.06	147.07	151.2	171.94	188.41	193.8			218.75		235.6	238.19	254.7	257.6	282.1	315.5	346.4	371.8	381.7	387.29		458.9		22	126.6	130.5		135.46	139.1	142.1	147.45	149.35	170.6		193.28	219.7	223.3	232.2
B06	2001	South Africa	Cape Town	Beijing	245232352553425173354634	22	127.7	129.75		133.56	135.47	145.23	148.89	151.8	172.91	189.24	194.5			219.52		235.2	238.95	254.74	257.6	281.97	316.2	347.73	372.31	382.36	388.15		458.76		22	127.25	131		136.06	139.64	142.55	147.6	149.2	171		193.91	220.35	223.1	232.87
B07	2001	South Africa	Cape Town	Beijing	245232352553425173354634	23	126.7	128.35		132.67	134.65	144.5	148.2	151	172.06	188.39	193.7	196.64		218.88		234.43	238.18	254.7	257.6	282.1	315.37	346.39	371.54	381.73	387.4		458.9	466.45	24	127.5	130.3		135.4	139.0	141.9	147.4	148.7	170.6	183.5	193.27	219.7		232.1
B08	2004	South Africa	Cape Town	Beijing	245232352553425173354634	23	126.8	128.51		132.83	134.81	144.5	148.2	151	172.07	188.46	193.8	196.53		218.88		234.43	238.18	254.7	257.5	282.1	315.37	346.3	371.67	381.84	387.47		459	466.6	24	127.9	130.4		135.55	139.01	142	147.6	149.5	170.7	183.6	193.31	219.7		232.2
B09	1997	South Africa	Cape Town	Beijing	245232352553425173354634	21	127.54	129.61		133.5	135.52	145.25	149			189.15	194.58		214.6	219.39			238.91	254.49	257.31	282.03	316.08	347.14	372.24	382.29	388.07	443.2		467.6	21	127.3	131.2	132.3	136.21	139.75	142.8	147.7	148.75	170.63		194.1	220.4		232.88
B10	1997	South Africa	Cape Town	Beijing	245232352553425173354634	21	127.49	129.55		133.5	135.43	145.15	148.92			189.21	194.49		214.7	219.51			238.91	254.61	257.54	282.14	316.2	347.18	372.24	382.29	388.25	443.1		4675	21	127.3	131.12	132.3	136.1	139.63	142.7	147.7	148.7	170.7		194.1	220.3		232.88
B11	1998	South Africa	Cape Town	Beijing	245232352553425173354634	21	126.7	128.91		132.69	134.76	144.3	148			188.42	193.72		213.64	218.65			238.07	254.54	257.63	282.14	315.25	346.27	371.42	381.45	387.14	442.2		466.29	21	126.5	130.37	132.4	135.49	138.9	147.8	147.3	148.7	170.5		193.2	219.5		232
B12	1998	South Africa	Cape Town	Beijing	245232352553425173354634	21	127.46	129.63		133.49	135.42	145.21	148.81			189.23	194.62		214.5	219.39			238.92	254.61	257.43	282.01	316.2	347.09	372.24	382.29	388.07	443.2		467.4	21	127.3	131.2	132.2	136.14	139.64	142.6	147.6	148.68	170.63		194.1	220.5		232.95
B13	2001	South Africa	Cape Town	Beijing	245232352553425174354634	21	127	129.1		133	134.9	144.6	148.4			188.7	194.01		214.5	219.2			238.5	255.02	257.87	282.15	315.7	346.6	372.1	382.3	388.1	443.1		467.3	21	126.5	130.3	132.2	135.3	138.9	141.9	147.5	148.7	170.58		193.2	219.5		232.2
B14	2001	South Africa	Cape Town	Beijing	245232352553425173354634	21	127	129.0		133	134.9	144.5	148.37			188.7	193.89		214.12	219.27			238.5	254.97	257.78	282.14	315.7	346.7	372.1	382.3	388.1	443		467.3	21	126.44	130.22	132.1	135.35	138.9	141.87	147.5	148.62	170.58		193.2	219.63		232.02
B15	2001	South Africa	Cape Town	Beijing	245232352553425174354634	21	126.8	128.52		132.84	134.82	144.5	148.2			188.41	193.78		213.76	218.75			238.18	254.67	257.52	282.17	315.37	346.31	371.6	381.71	387.34	442.6		466.59	21	126.6	130.49	132.4	135.56	139.01	142	147.5	148.6	170.57		193.2	219.7		232.1
B16	2002	South Africa	Cape Town	Beijing	245232352553425173354634	21	127.68	129.73		133.47	135.52	145.27	148.95			189.36	194.7		214.6	219.52			238.93	254.7	257.6	282.1	316.4	347.3	372.2	382.5	388.3	443.3		467.5	21	127.2	131.05	132.26	136.13	139.64	142.7	147.6	148.6	170.5		194	220.24		232.78
B17	2002	South Africa	Cape Town	Beijing	245232352553425173354634	21	126.8	128.8		132.61	134.7	144.4	148.1			188.28	193.71		213.64	218.53			237.95	254.54	257.51	282.14	315.3	346.23	371.4	381.5	387.2	442.3		466.6	21	126.7	130.27	132.24	135.44	138.89	141.9	147.55	148.68	170.6		193.2	219.6		232
B18	2003	South Africa	Cape Town	Beijing	245232352553425174354634	21	127.6	129.6		133.4	135.5	145.2	148.8			189.2	194.5		215.1	219.4			238.8	254.6	257.6	282	316.1	347.6	372.2	382.3	388	443		467.3	21	127.3	131	132.3	136	139.5	142.5	147.4	148.5	170.4		193.8	220.1		232.7
B19	1994	South Africa	Cape Town	Beijing	245232352553425173354634	21	127.49	129.63		133.5	135.44	145.24	148.9			189.25	193.56		214.5	219.52			238.84	254.85	257.72	282.08	316.16	347.13	372.18	382.33	388.05	443		467.4	21	127.3	131.06	132.13	136.06	139.64	142.8	147.55	148.51	170.44		194	220.3		232.79
B20	1994	South Africa	Cape Town	Beijing	245232352553425173354634	21	127.65	129.71		133.5	135.47	145.15	148.92			189.16	194.59		214.5	219.5			239.04	254.49	257.31	282.04	316.2	347.06	372.24	382.29	388.1	443.3		467.4	21	127.3	131.16	132.38	136.25	139.64	142.6	147.7	148.7	170.58		194.1	220.4		232.92
B21	1995	South Africa	Cape Town	Beijing	24033352453425173353833	19	127.5	129.56	132.1	133.44	135.38	145.12	148.87		172.83	189.1	194.4				231.7			254.6	257.5	282	316.1	347.14	372.24	382.29		443		467.3	20	127.11	130.16	132.22			142.62	147.58	148.66	170.63		193.9	220.36		232.9
B22	1996	South Africa	Cape Town	Beijing	24033352453425173353833	19	127.55	129.62	132.18	133.5	135.48	145.21	148.81		172.77	189.16	194.6				231.61			254.6	257.6	282.1	316	347.06	372.24	382.29		443.2		467.2	20	127.2	130.22	132.2			142.73	147.61	148.77	170.63		194.1	220.36		232.81
B23	1996	South Africa	Cape Town	Beijing	24033352453425173353833	19	127.47	129.64	132.17	133.49	135.42	145.17	148.87		172.82	189.17	194.5				231.68			254.6	257.5	282	316.1	347.09	372.17	382.29		443.2		467.5	20	127.4	130.24	132.3			142.71	147.6	148.63	170.63		194	220.36		232.87
B24	1996	South Africa	Cape Town	Beijing	24033352453425173353833	19	127.5	129.69	132.23	133.44	135.39	145.21	148.81		172.78	189.23	194.6				231.73			254.6	257.5	282.1	316.2	347.09	372.31	382.5		443.2		467.3	20	127.38	130.29	132.35			142.73	147.65	148.68	170.69		194	220.36		232.93
B25	1997	South Africa	Cape Town	Beijing	24033352453425173353833	19	127.54	129.61	132.17	133.52	135.47	145.24	148.99		172.9	189.23	194.6				231.73			254.6	257.5	282.1	316.2	347.09	372.24	382.29		443.3		467.4	20	127.32	130.22	132.3			142.75	147.75	148.8	170.63		194.1	220.36		232.81
B26	1999	South Africa	Cape Town	Beijing	24033352453425173353833	19	127.5	129.56	132.22	133.44	135.38	145.24	148.87		172.82	189.15	194.58				231.73			254.61	257.43	282.02	316.2	347.14	372.24	382.42		443.2		467.4	20	127.33	130.26	132.3			142.74	147.61	148.74	170.76		194.09	220.48		232.92
B27	1998	South Africa	Cape Town	Beijing	241033352453425173353833	19	127.58	129.65	132.21	133.55	135.5	145.24	148.86		172.85	189.29	194.59				231.84			254.66	257.63	282.03	316.2	347.19	372.4	382.4		443.1		467.4	20	127.25	130.15	132.2			142.63	147.68	148.73	170.71		194.1	220.36		232.88
B28	1999	South Africa	Cape Town	Beijing	24033352453425173353833	19	127.49	129.55	132.1	133.43	135.37	145.15	148.79		172.91	189.21	194.49				231.68			254.66	257.63	282.02	316.2	347.18	372.32	382.42		443.1		467.4	20	127.23	130.2	132.3			142.73	147.69	148.69	170.6		194.0	220.5		232.85
B29	1999	South Africa	Cape Town	Beijing	24033352453425173353833	19	127.47	129.53	132.19	133.41	135.36	145.21	148.81		172.82	189.1	194.49				231.66			254.61	257.54	282.02	316.3	347.09	372.23	382.42		443.2		467.4	20	127.16	130.1	132.19			142.57	147.48	148.58	170.6		194.0	220.35		232.82
B30	2000	South Africa	Cape Town	Beijing	24033352453425173353833	19	127.6	129.63	132.25	133.44	135.47	145.24	148.77		172.84	189.12	194.4				231.6			254.5	257.5	281.9	316	347.3	372	382.1		442.8		467.1	20	126.44	130.94	132.2			141.8	147.6	148.7	170.3		194.24	219.51		231.97
B31	2000	South Africa	Cape Town	Beijing	24033352453425173353833	19	126.92	128.99	131.55	133	134.9	144.6	148.29		172.3	188.3	194.01				231.3			254.96	257.78	287.48	315.8	346.62	372.2	382.4		443.1		467.3	20	126.56	130.2	132.17			141.8	147.5	148.5	169.6		193.14	219.63		232.04
B32	2001	South Africa	Cape Town	Beijing	24033352453425173353833	19	127	129.1	131.6	133	134.9	145.3	148.37		172.3	188.7	193.91				231.3			254.96	257.78	288.24	315.7	346.7	372	382.4		443		467.4	20	126.45	129.5	132.17			141.8	147.5	148.7	169.6		193.18	219.6		232.16
B33	2001	South Africa	Cape Town	Beijing	24033352453425173353833	19	126.9	129	131.6	132.9	134.9	144.5	148.32		172.2	188.28	193.92				231.3			254.9	257.8	287.44	315.6	346.6	372	382.2		443		467.3	20	126.54	129.44	132.17			141.8	147.5	148.69	170.27		193.2	219.51		232.04
B34	2002	South Africa	Cape Town	Beijing	24033352453425173353833	19	126.7	128.83	131.43	132.66	134.65	144.4	148.8		172.07	188.41	193.78				230.92			254.43	257.28	282.05	315.37	346.39	371.6	381.7		442.5		466.55	20	126.5	130.56	132.29			141.9	147.51	148.65	170.5		193.28	219.6		232.1
B35	2003	South Africa	Cape Town	Beijing	24033352453425173353833	19	127	129.1	131.6	133	134.9	145.91	148.29		172.3	188.7	193.87				231.2			254.96	257.78	288.06	315.8	346.7	372.1	382.4		443.1		467.3	20	126.44	130.95	132.17			141.8	147.6	148.62	170.5		194.28	219.6		232.11
B36	2003	South Africa	Cape Town	Beijing	243033352453225173353833	19	127.05	129.11	131.66	132.9	134.8	144.5	148.37		172.1	188.6	193.88				231.3			254.9	257.87	287.41	315.7	346.59	372	382.2		443		467.3	20	126.44	129.37	132.17			141.8	147.5	148.62	170.5		194.12	219.51		231.97
B37	2004	South Africa	Cape Town	Beijing	24033352453425173353833	19	127.64	129.67	132.31	133.51	135.43	145.27	148.95		172.79	189.24	194.6				231.76			254.7	257.7	282.1	316.3	347.18	372.4	382.5		443.3		467.4	20	127.26	130.28	132.3			142.75	147.66	148.77	170.5		194.09	220.36		232.81
B38	1993	South Africa	Cape Town	Beijing	24033352453425173353833	19	127.35	129.53	132.07	133.41	135.36	145.21	148.81		172.83	189.16	194.4				231.68			254.6	257.5	282	316.1	347.17	372.24	382.29		443.1		467.4	20	127.2	130.13	132.19			142.61	147.57	148.7	170.63		193.9	220.48		232.99
B39	1994	South Africa	Cape Town	Beijing	24033352453425173353833	19	127.46	129.62	132.15	133.48	135.41	145.11	148.86		172.83	189.16	194.5				231.61			254.7	257.6	282	316.2	347.09	372.24	382.29		443		467.2	20	127.3	130.23	132.27			142.62	147.61	148.61	170.76		194	220.36		232.81
B40	1994	South Africa	Cape Town	Beijing	24033352453425173353833	19	127.43	129.6	132.13	133.46	135.39	145.18	148.88		172.87	189.11	194.5				231.61			254.5	257.5	282.9	316.1	347.17	372.2	382.3		442.9		467.1	20	127.14	130.2	132.25			142.71	147.6	148.63	170.69		193.9	220.36		232.8
B41	1994	South Africa	Cape Town	Beijing	24033352453425173353833	19	127.59	129.64	132.17	133.49	135.42	145.18	148.88		172.74	189.17	194.5				231.73			254.6	257.6	282.1	316.1	347.18	372.24	382.29		443		467.2	20	127.4	130.24	132.3			142.71	147.6	148.7	170.56		194	220.36		232.91
B42	1995	South Africa	Cape Town	Beijing	24033352453425173353833	19	127.5	129.56	132.23	133.44	135.39	145.21	148.81		172.82	189.23	194.6				231.63			254.5	257.5	282	316.1	347.09	372.24	382.29		443.1		467.3	20	127.3	129.2	132.3			142.73	147.54	148.83	170.63		194.1	220.36		232.83
					ecartype		0.34477	0.269045	0.22458	0.246392	0.231584	0.347594	0.294257	0.436708	0.238254	0.276775	0.306919		0.205287	0.0974213	0.187416	0.198032	0.165498	0.0827935	0.0712732	0.190779	0.264591	0.281591	0.217622	0.228461	0.267767	0.263749	0.113871	711.231		0.323276	0.401888	0.0757696	0.280718	0.252151	0.925804	0.0955642	0.194626	0.323631	0.0707107	0.343874	0.350465	0.15	0.334496
[truncated: 14 more columns]
