# Supplementary material for: Automated IS6110-based fingerprinting of Mycobacterium tuberculosis: Reaching unprecedented discriminatory power and versatility
Source: PLoS One. 2018 Jun 1;13(6):e0197913. doi: 10.1371/journal.pone.0197913 (PMC5983439; doi:10.1371/journal.pone.0197913)
Supplement: S2 Table — (XLSX) [file pone.0197913.s003.xlsx]

## Sheet: Feuil1
Molecular sizes (FAM-fluorescing peaks)	126	130	133	181	184	189	194	196	204	210	302	310	Number of FAM-fluorescing peaks	Molecular sizes (ATTO 532-fluorescing peaks)	126	128	129	144	166	197	201	210	296	298	374	375	Number of ATTO 532-fluorescing peaks
	126.81	130.83	133.64	180.87	184.34	189.66	193.7	196.43	203.74	210.02	301.4	309.1	12		126.56	128.51	129.73	135.2	144.25	201.69	210.86	259.5	296.46	298.5	374.19	375.49	12
	127.6	131.53	134.39	181.8	185.16	190.43	194.4	197.13	204.5	209.96	302.15	309.9	12		127.12	128.19	129.14	135.8	144.9	202.37	210.79	258.7	297	299	374.99	376.27	12
	127.05	131.2	134	181.1	184.8	189.9	193.9	196.7	204.1	210.5	302.4	310.1	12		126.5	127.54	129.73	135.3	144.25	201.69	211.4	258.3	297.2	298.9	374.9	376	12
	127.02	131.14	133.9	181.1	184.78	189.91	193.9	196.72	204.06	210.4	302.22	309.9	12		126.41	127.5	128.47	135.2	144.22	201.67	211.24	258	296.96	298.9	374.6	375.61	12
	126.85	130.98	133.85	181.64	184.67	189.83	194.9	196.62	203.96	210.28	301.81	309.58	12		126.6	128.6	129.85	135.3	144.45	201.86	211.27	259.1	296.87	298.8	374.62	375.59	12
	127.7	131.7	133.3	181.7	185.3	190.6	193.7	197.3	204.7	210	302.4	310.2	12		127.1	129.2	130.4	135.4	144.9	202.4	210.9	259.5	297.2	299.2	375.1	376.4	12
Standard deviation	0.487545	0.461122	0.407161	0.453385	0.428641	0.441012	0.475044	0.39724	0.427083	0.254558	0.473242	0.43359		Standard deviation	0.335857	0.516172	0.630423	0.225093	0.375278	0.401539	0.278732	0.6253	0.349619	0.231661	0.36692	0.402741
